# Supplementary material for: The Influence of Doctor-Patient and Midwife-Patient Relationship in Quality Care Perception of Italian Pregnant Women: An Exploratory Study
Source: PLoS One. 2015 Apr 23;10(4):e0124353. doi: 10.1371/journal.pone.0124353 (PMC4408047; doi:10.1371/journal.pone.0124353)
Supplement: S1 Dataset — (XLS) [file pone.0124353.s003.xls]

## Sheet: QUESTIOLAURAVERO
ID	Hospital	Delivery	AGE	Place of Origin	Place of Residence	Height	Weight	marital status	school degree	school degree (partner)	mood	AOP	BOP	COP	DOP	NOP	LOP	FOP	HOP	IOP	GOP	MOP	POP	QOP	AVAL	BVAL	CVAL	DVAL	FVAL	GVAL	HVAL	IVAL	JVAL	KVAL	LVAL	MVAL	NVAL	OVAL	QVAL	RVAL	SVAL	TVAL	UVAL	VVAL	WVAL	XVAL	YVAL	ZVAL	A2VAL
a040	siena	spont	34	roma	siena	53	63		3	4	3	1	1	1	0	6	5	1	0	4	0	1	3	6	0.5	0	0	2	1	1	0	0	0	1	3	0	3	2	1	0	2	1	3	3	3	3	3	3	1
a071	cagliari	spont	37	cagliari	capoterra	49	65		3	4	3	1	0.5	2	0	6	6	1	0.5	4	0	0	0	12	0.5	0	1	2	0	0	0	0	0	2	3	3	3	2	1	0	3	0	5	4	4	4	3	3	0
a005	siena	ces	29	torre annunziata	monteroni d'arbia	58	67	a	2	1	3	0	1	2	0	6	6	1	0.5	2	1	1	1	3	1	1	1	1	1	0	0	1	1	2	2	3	2	2	1	0	2	0	3	2	2	2	2	2	0
a008	siena	ces	29	siena	castelnuovo	68	82	a	4	3	3	1	0	0	0.5	6	6	1	0	3	1	1	1	4	0.5	0	1	2	1	0	0	0	1	2	3	3	3	2	1	0	3	0	3	3	3	3	3	3	0
a009	roma	ces	41	roma	roma	69	79	a	4	4	3	1	1	0	0.5	5	5	0	0	4	0	1	0	15	0.5	0	1	2	1	1	0	1	0	2	2	3	3	2	1	0	3	0	3	4	4	4	3	0	0
a010	roma	ces	34	messina	albano laziale	52	65	a	4	4	3	1	1	1	0.5	6	6	0.5	0	3	0	1	4	6	1	0	1	2	1	1	0	0	0	1	2	3	2	2	0	0	2	0	3	3	3	2	2	3	0
a011	roma	spont	28	roma	roma	43	54	a	3	3	4	0	1	3	0	5	5	1	1	3	0	0	0	12	0.5	0	0	1	1	0	0	0	0	2	2	3	3	2	0	0	3	0	3	3	3	3	3	3	0
a012	roma	spont	38	bari	bari	48	58	a	4	4	3	0	1	0	0.5	5	5	1	0	4	1	0	3	18	0.5	0	1	2	1	0	0	0	0	2	3	3	3	3	0	0	3	0	5	4	4	3	3	3	0
a013	roma	spont	34	venosa	roma	74	90	a	4	4	3	0	0	0	0.5	5	5	0	1	3	0	1	2	15	0.5	0	1	1	1	0	0	0	1	2	2	3	3	2	0	0	3	0	5	4	3	3	3	3	1
a014	roma	spont	37	cosenza	roma	52	72	a	4	4	3	1	1	3	1	8	6	0	0.5	4	1	0	6	16	0.5	0	1	2	1	1	0	0	1	2	3	3	4	3	1	0	3	1	3	4	4	4	3	3	0
a015	roma	spont	35	roma	roma	60	72	a	4	3	3	0	0.5	0	1	5	5	1	1	4	0	1	2	2	0.5	0	0.5	2	0	0	1	0	1	2	3	2	2	2	0	0	3	0	3	4	4	4	3	3	0
a019	roma	spont	31	roma	roma	68	84	a	4	4	3	1	1	3	0	6	6	0	0	4	1	0	8	17	0.5	0	1	2	1	0	0	0	0	2	3	3	0	3	1	1	3	0	5	4	3	3	3	3	0
a020	roma	spont	30	sora	frosinone	59	77	a	3	4	3	1	1	1	0.5	8	8	0	0.5	4	0	1	0	0	0.5	0	1	2	1	1	0	0	0	2	3	3	4	3	1	0	3	0	3	4	3	4	3	3	0
a021	siena	spont	31	siena	siena	53	66	a	4	3	3	1	1	0	0.5	6	6	1	0.5	4	0	1	4	1	0.5	0	1	1	0	0	1	0	0	1	2	2	2	2	0	0	3	1	3	1	1	2	3	2	1
a022	siena	ces	40	rotonda	monteriggioni	52	62	a	4	3	4	0	1	0	0	6	6	1	1	3	1	0	3	0	0.5	1	1	2	1	0	0	0	0	2	3	2	3	3	0	0	3	0	5	4	4	4	3	3	0
a025	siena	ces	32	arezzo	castiglion fino	54	66	a	4	3	2	1	0	0	1	0	0	0.5	0	4	0	0	0	3	0.5	0	1	2	0	0	0	0	1	0	2	0	4	3	0	0	3	1	3	4	3	3	0	0	0
a026	siena	spont	37	pisa	castelfiorentino	55	67	a	3	2	2	1	1	1	0.5	0	7	0	0	3	0	1	4	6	0.5	0	0	1	0	0	0	0	1	2	2	3	3	2	0	0	2	1	5	2	2	2	2	2	0
a029	siena	spont	34	siena	monteriggioni	63	72	a	4	3	3	0	1	3	0	5	9	1	1	4	1	1	0	12	1	1	1	2	1	0	0	0	0	0	2	3	3	2	1	0	3	0	5	4	4	3	3	2	1
a031	siena	spont	30	siena	castellina in chianti	55	65	a	4	4	4	1	0.5	0	0.5	5	5	0	0	4	0	1	1	0	0.5	0	1	2	1	1	0	0	1	2	3	3	4	3	1	0	3	0	5	4	3	4	3	3	0
a032	siena	spont	27	siena	siena	63	75	a	3	3	3	0	0	1	0	6	6	1	0	3	1	0	3	17	0.5	0	1	2	0	0	0	0	0	2	3	3	3	2	1	0	2	0	5	3	3	3	3	3	0
a035	siena	ces	31	siena	massa marittima	50	64	a	4	3	5	1	1	2	0	3	3	1	0	3	0	1	3	6	1	0	1	2	0	1	0	0	0	1	2	2	2	2	1	0	3	0	5	4	3	3	3	3	0
a037	siena	spont	34	seregno	castelnuovo biga	95	95	a	3	3	3	1	0.5	2	0	7	7	0	0.5	4	0	1	1	4	0.5	0.5	1	2	1	1	0	0	0	2	3	3	3	3	1	1	2	0	5	3	3	3	3	3	0
a039	siena	spont	35	siena	sinalunga	60	80	a	4	4	4	1	0	0	0.5	5	7	1	0	4	0	1	9	18	1	0	1	1	1	0	0	0	0	1	3	3	2	2	1	0	2	0	5	3	3	3	2	2	1
a041	roma	ces	33	roma	roma	46	51	a	3	3	3	0	0	1	0	6	5	0	0	4	0	1	8	13	0.5	0	1	2	1	0	0	0	0	1	2	2	1	3	0	0	2	1	3	2	3	2	0	0	1
a043	roma	ces	31	roma	roma	52	64	a	4	3	3	0	0	0	0.5	6	6	1	0	4	1	1	0	0	0.5	0	1	2	1	0	0	0	0	2	3	3	4	3	1	0	2	0	3	3	4	3	2	0	1
a044	roma	ces	37	marino	ciampino	56	66	a	3	3	3	0.5	1	2	1	5	5	1	0	3	1	1	2	16	1	0	0.5	2	0	0	0	0	0	1	0	2	2	3	0	0	2	0	3	3	3	3	3	3	0
a045	roma	ces	34	novafeltria	roma	70	82	a	4	3	4	1	1	0	0.5	6	6	0	0	4	0	1	1	0	0.5	0	1	2	1	1	1	0	1	2	3	3	4	3	1	0	3	0	3	4	4	3	3	3	0
a046	roma	ces	43	crema	offanego	70	90	a	4	4	3	0	1	1	0.5	0	6	1	0	3	1	0	3	1	1	0	0	1	1	0	0	0	0	1	2	2	3	2	0	0	3	1	0	2	2	1	3	2	1
a048	roma	ces	32	roma	monterotondo	70	82	a	3	3	3	0	0	0	0.5	10	10	1	0	3	0	1	3	0	0.5	0	1	2	1	1	1	0	0	2	3	0	3	3	1	1	3	0	3	4	4	4	3	3	0
a049	roma	spont	36	marino	marino	88	94	a	3	2	4	1	0	1	0.5	8	6	0.5	0	2	0	0	1	18	0.5	0	1	2	1	1	0	0	0	1	2	0	1	3	0	0	0	3	3	3	4	3	3	3	0
a051	roma	spont	30	petralla salto	roma	51	62	a	4	3	3	1	1	0	0.5	5	6	0.5	0.5	4	1	1	3	17	0.5	0	1	2	1	0	0	0	1	2	2	2	2	3	0	0	2	0	3	3	3	2	3	3	0
a052	roma	spont	35	roma	roma	58	70	a	4	4	4	0	1	2	0	6	6	1	1	4	0	1	8	0	0.5	0	1	2	1	0	1	0	1	2	2	3	4	3	1	0	3	0	5	3	4	4	3	3	0
a053	roma	spont	33	roma	roma	54	66	a	4	3	3	1	1	0	1	5	0	1	0.5	3	0	1	1	5	1	0	0	2	1	0	0	1	0	1	1	1	2	3	0	0	3	0	0	3	3	3	3	2	0
a054	roma	spont	37	roma	roma	59	72	a	4	4	4	0	0	1	1	5	5	0	0	4	0	1	1	0	1	0	1	1	1	0	0	1	0	2	2	3	2	3	1	1	2	1	5	3	4	3	3	3	0
a057	roma	spont	16	roma	roma	60	76	a	4	4	2	1	1	0	0.5	4	4	0.5	0.5	3	1	0	0	0	0.5	0	0	2	1	0	0	0	1	2	3	3	3	3	0	0	3	0	5	4	4	4	3	3	0
a060	cagliari	ces	42	cagliari	cagliari	57	72	a	4	4	3	1	0.5	0	0.5	6	6	0	0.5	4	1	1	3	0	0.5	0	1	2	1	0	0	0	1	2	3	3	4	3	1	0	2	0	3	3	3	3	3	3	0
a061	cagliari	ces	39	quatu sant'elena	quartu sant'elena	77	97	a	4	3	3	1	1	0	0.5	6	6	1	0	4	1	1	0	0	0.5	0	1	2	1	0	1	0	1	2	3	3	4	3	0	0	3	0	3	2	4	4	3	3	0
a062	cagliari	ces	44	cagliari	cagliari	66	78	a	4	4	3	1	0.5	0	0.5	5	5	1	0.5	2	1	0	0	0	0.5	0	1	2	1	0	1	0	1	2	3	3	3	3	0	0	2	0	5	1	2	2	2	3	0
a063	cagliari	ces	33	cagliari	cagliari	50	67	a	4	4	2	1	0.5	0	0.5	5	5	1	0	3	1	1	0	15	1	0	0.5	2	1	0	1	0	1	1	2	2	2	2	0	0	2	0	3	2	2	2	2	3	1
a064	cagliari	ces	30	cagliari	monastir	71	57	a	2	2	4	0	0	0	0.5	5	5	0.5	0	4	0	0	0	0	0.5	0	1	2	0	1	1	1	1	2	3	3	4	2	1	1	3	0	5	3	3	3	2	3	0
a065	cagliari	ces	32	frosinone	cagliari	72	84	a	4	4	4	0	1	1	1	8	9	0	0	4	0	1	0	3	0.5	0	1	2	1	0	1	0	1	2	0	3	4	2	1	1	0	0	3	2	2	2	2	3	1
a068	cagliari	ces	24	cagliari	ussana	47	62	a	2	3	3	0	0.5	2	0.5	5	5	0.5	0.5	1	1	4	0	1	0.5	0	1	2	1	1	0	0	1	3	2	2	1	2	1	1	0	0	3	4	2	3	3	3	1
a070	cagliari	spont	36	parigi	cagliari	53	64	a	4	3	4	1	1	0	0.5	5	5	1	0.5	4	1	1	2	6	0.5	0	1	2	1	1	1	1	1	2	2	3	2	2	1	1	3	0	3	3	3	4	3	3	0
a072	cagliari	spont	32	cagliari	assemini	56	65	a	3	3	3	1	1	1	1	6	6	1	0	4	1	1	2	1	0.5	0	1	2	0	1	0	1	1	2	3	3	3	2	0	0	2	0	5	3	3	4	2	3	0
a075	cagliari	spont	41	cagliari	quartu sant'elena	90	108	a	3	3	4	0	1	0	0.5	5	5	0.5	0	4	1	0	0	0	0.5	0	1	2	1	1	1	1	1	2	3	3	4	3	1	1	3	0	3	4	4	4	3	3	0
a077	cagliari	spont	31	cagliari	sestu	49	69	a	4	4	4	0	0	0	0.5	4	4	1	0	4	1	0	0	0	0.5	0	1	2	1	1	1	1	1	2	3	0	4	3	1	1	3	2	0	4	4	3	3	0	0
a078	cagliari	spont	38	cagliari	furtei	54	66	a	2	3	4	1	1	0	0.5	0	7	1	0	4	1	0	0	0	0.5	0	1	2	1	1	1	1	1	0	2	3	3	3	1	0	3	0	3	4	3	2	2	3	1
a080	cagliari	spont	33	cagliari	dolianovo	42	52	a	4	3	3	0	1	0	0.5	6	6	1	0	3	1	0	0	0	0.5	0	1	2	1	1	0	0	1	2	3	3	3	3	0	0	2	0	5	3	3	3	3	3	0
a081	cagliari	spont	35	cagliari	villamar	50	57	a	4	2	2	0	1	0	0.5	6	6	1	0	3	1	0	4	4	1	0	1	2	1	0	0	0	0	2	3	3	3	3	0	0	3	0	3	3	2	3	2	3	1
a085	cagliari	spont	35	cagliari	monastir	53	63	a	3	3	4	1	1	0	1	5	5	0	0	4	1	1	5	4	0.5	0	1	2	1	1	0	0	1	1	3	3	3	1	1	0	2	0	5	2	2	2	3	2	1
a087	cagliari	spont	33	san gavino monreale	uta	47	58	a	4	3	3	0	0	2	1	6	6	0	0	4	0	1	9	16	0.5	0	1	2	1	0	0	0	0	0	2	0	4	3	1	0	3	0	3	4	4	4	3	3	0
a090	siena	spont	33	siena	siena	51	63	a	4	3	3	0.5	1	0	0.5	4	5	0.5	0	3	0	0	9	18	0.5	0	1	1	1	1	0	0	1	2	3	3	3	3	0	1	2	1	3	4	3	3	3	3	0
a001	siena	spont	34	siena	siena	56	66	b	4	3	4	1	0	0	0.5	6	6	1	0	4	1	1	9	15	0.5	1	1	1	1	1	0	1	0	2	3	3	4	3	1	0	0	0	5	2	4	4	1	2	1
a004	siena	ces	36	siena	grosseto	51	67	b	4	4	3	0	1	0	0.5	5	6	1	0.5	4	1	0	9	1	0.5	0	1	2	1	0	1	0	0	2	3	3	4	3	1	0	3	0	3	3	3	3	3	3	0
a006	siena	ces	36	arezzo	castiglion fino	51	61	b	4	4	3	0	0.5	0	0.5	6	9	0.5	0.5	4	0	1	2	1	0.5	0	1	2	0	0	0	0	0	2	2	2	3	2	0	0	3	0	5	3	3	4	3	3	0
a007	siena	spont	29	arezzo	arezzo	67	85	b	4	2	4	1	0	1	0.5	8	8	0.5	0.5	4	0	1	2	0	0.5	0	0.5	2	1	0	0	0	1	2	3	3	3	2	0	0	2	0	3	3	2	2	2	3	1
a016	roma	spont	32	rossano	roma	60	74	b	4	4	4	1	1	0	0.5	5	5	1	0	4	0	0	9	16	0.5	0	1	2	1	0	0	0	1	2	3	3	2	3	0	0	3	0	3	2	3	3	3	3	0
a018	roma	spont	40	napoli	guidonia montecelio	74	87	b	2	2	3	1	0	1	0.5	5	5	0.5	0	4	1	1	2	0	0.5	1	1	2	1	1	0	0	1	1	2	2	1	2	0	0	2	0	3	2	3	3	3	3	1
a023	siena	ces	42	siena	siena	68	77	b	3	2	4	0	1	0	0.5	5	5	0.5	1	4	1	0	3	6	0.5	0	1	2	1	0	0	0	0	2	2	3	2	3	1	0	3	0	5	4	3	3	3	3	0
a024	siena	ces	35	siena	ville di corsano	49	64	b	2	1	3	0	0.5	1	0.5	6	5	1	0.5	4	1	0	2	1	1	1	1	2	1	0	0	0	0	1	2	3	3	2	1	0	2	0	3	3	3	3	2	3	0
a030	siena	spont	28	siena	siena	64	79	b	3	2	3	0	0	0	0.5	5	5	0	1	3	0	1	0	0	0.5	0	1	2	1	0	0	0	0	2	3	3	4	3	1	0	3	0	5	4	3	4	3	3	0
a033	siena	spont	35	firenze	firenze	69	82	b	4	4	3	1	1	1	0	6	6	1	0	4	1	1	1	2	1	0	1	0	1	0	1	0	0	2	3	3	4	3	1	0	3	0	3	3	4	3	2	2	1
a034	siena	spont	39	soen	monteriggioni	61	74	b	3	4	4	0	1	0	0.5	5	5	0.5	1	3	1	1	2	0	0.5	0	1	2	1	0	1	1	1	2	3	3	3	3	1	1	2	0	5	3	3	4	3	3	0
a038	siena	spont	31	arezzo	siena	53	63	b	4	4	3	1	1	1	0	6	6	0	0.5	1	1	0	3	6	0.5	0	1	2	1	1	0	0	0	2	2	0	3	3	1	0	2	0	3	3	3	3	2	3	1
a047	roma	ces	37	napoli	roma	41	54	b	4	3	3	1	1	0	1	5	5	0	0	2	1	1	2	4	0.5	0	1	2	0	0	0	0	1	2	3	3	3	2	0	0	2	1	3	2	3	2	2	2	1
a055	roma	spont	34	roma	roma	51	69	b	3	3	3	0	0	2	0.5	6	6	1	0.5	3	0	0	3	3	0.5	0	1	2	1	1	1	0	0	2	3	3	3	3	1	1	1	3	5	2	4	3	3	3	0
a059	cagliari	ces	37	san gavino m.le	sanluri	52	64	b	3	2	2	0	0.5	2	0	6	6	0.5	0.5	4	0	1	1	0	0.5	0	1	2	0	0	0	0	0	2	2	3	3	2	0	0	2	0	3	2	2	2	2	3	0
a066	cagliari	ces	30	iglesias	domusnovas	51	67	b	3	3	3	0	1	0	0.5	5	5	0.5	0	4	0	1	2	6	1	0	1	1	1	0	0	0	1	0	1	2	2	2	0	0	2	0	3	3	4	2	3	3	1
a073	cagliari	spont	26	sorgono	belvi	78	86	b	2	2	3	1	0.5	0	0.5	7	7	0.5	0	4	0	0	3	0	0.5	0	1	2	1	0	1	0	0	2	3	3	4	3	1	0	3	0	5	4	4	4	3	3	0
a074	cagliari	spont	38	cagliari	cagliari	54	69	b	4	4	4	1	1	2	0.5	5	5	0	0.5	4	0	1	3	1	1	0	1	2	1	1	0	0	0	0	2	0	3	2	0	1	0	0	3	3	4	3	3	3	0
a079	cagliari	spont	30	sinnai	sinnai	50	68	b	2	0	4	1	1	0	0.5	5	5	0.5	0.5	4	0	1	0	0	0.5	0	1	2	0	0	0	0	0	0	3	3	3	3	0	0	3	0	3	4	3	4	3	3	0
a082	cagliari	spont	31	ca	villa san pietro	48	54	b	2	2	3	0	0	1	0	5	5	0	0.5	3	0	1	0	12	0.5	0	1	2	0	0	0	0	1	2	3	3	2	2	0	0	3	0	5	4	3	3	3	3	0
a083	cagliari	spont	29	cagliari	monastir	51	67	b	3	3	3	0	0	3	0	6	6	0.5	0	2	1	1	3	6	0.5	0	0.5	1	0	1	1	0	1	1	2	3	2	2	0	0	0	0	3	2	2	2	2	2	0
a084	cagliari	spont	32	cagliari	sinnai	57	72	b	3	2	4	1	1	0	0.5	6	6	0	0	2	0	1	4	5	0.5	0	1	2	1	0	0	0	0	1	3	3	4	2	0	0	3	0	3	4	4	4	2	3	0
a088	cagliari	spont	27	cagliari	quartu sant'elena	89	99	b	2	2	3	1	1	3	0.5	7	7	0	1	4	1	0	3	0	0.5	0	1	2	0	0	0	0	1	2	3	0	4	2	0	0	2	0	5	4	4	4	3	3	0
a089	siena	spont	35	arezzo	siena	65	75	b	4	4	4	1	0	0	0.5	5	7	1	0	4	0	1	0	0	1	0	1	1	0	1	0	1	0	0	2	3	2	2	0	0	2	0	3	3	3	3	2	3	0
a002	siena	spont	31	siena	rapolano terme	62	74	c	2	3	4	0	1	1	0	10	6	1	0	4	1	1	2	15	0.5	1	1	2	0	0	1	0	1	2	3	3	4	3	1	0	3	0	5	3	3	3	1	3	0
a003	siena	ces	30	montevarchi	rapolano terme	56	74	c	3	3	2	0	0	1	0.5	8	8	0.5	0.5	4	0	1	1	0	0.5	0	1	2	0	0	0	0	1	2	2	2	3	3	0	0	3	0	5	4	4	3	3	3	0
a017	roma	spont	34	roma	roma	54	66	c	4	3	3	1	1	0	0.5	5	5	1	0	3	0	0	0	0	0.5	0	1	2	1	1	1	1	1	2	3	3	4	3	0	0	3	2	5	3	3	4	3	3	0
a027	siena	spont	35	siena	siena	62	76	c	3	3	3	0	0	0	0.5	6	6	1	0	3	1	1	1	0	0.5	0	1	2	1	0	0	0	1	2	3	3	3	3	0	0	3	0	5	4	3	3	3	3	0
a028	siena	spont	28	siena	monteriggioni	48	62	c	3	3	3	0	1	2	0	5	6	0	0.5	3	0	0	8	16	0.5	0	1	2	1	0	1	0	0	2	3	3	0	3	1	0	3	0	5	3	3	3	3	3	0
a036	siena	spont	30	capua	siena	48	65	c	4	4	2	1	1	2	0	6	6	0	0	3	1	1	0	1	1	0	0.5	2	1	0	0	0	0	2	3	3	3	2	1	0	3	0	5	3	3	3	3	3	0
a042	roma	ces	31	roma	roma	55	69	c	4	4	4	1	0	0	0.5	5	5	1	0	3	1	1	8	17	1	1	0	2	1	0	0	0	0	2	3	3	3	3	0	0	2	0	3	3	3	3	0	0	0
a050	roma	spont	33	roma	roma	74	81	c	4	4	3	0	1	0	0.5	5	5	0	0	4	0	1	3	0	0.5	0	1	2	1	0	0	0	0	2	3	3	3	3	0	0	3	2	5	2	3	3	3	3	0
a056	roma	spont	41	roma	roma	68	80	c	2	0	3	0	1	0	0.5	7	6	0	1	4	1	0	0	0	0.5	1	1	2	1	0	0	0	0	1	3	3	3	3	0	0	3	0	3	2	4	4	3	3	0
a058	roma	spont	34	guidoni	roma	54	69	c	4	4	4	0	0	0	0.5	5	5	1	0	4	1	1	8	16	1	0	0	2	1	0	0	0	1	2	3	3	3	3	0	0	3	0	5	3	3	3	3	0	0
a067	cagliari	ces	27	genova	vellermosa	50	63	c	2	3	3	0	0.5	1	0.5	5	5	0	0.5	3	1	1	9	17	1	1	0.5	2	0	0	0	0	0	1	2	0	2	2	1	1	3	0	3	4	3	4	3	3	0
a069	cagliari	spont	19	piombino	siliqua	43	56	c	1	0	4	0	0	3	0	10	1	0.5	1	3	0	1	0	6	0.5	0	0	2	0	0	0	0	0	1	3	3	4	3	0	0	3	0	3	3	2	3	2	3	0
a086	cagliari	spont	29	cagliari	uta	48	61	c	3	2	3	1	0	1	0.5	7	7	0	1	3	0	0	9	9	0.5	0	1	2	1	0	0	0	1	2	3	3	3	3	0	0	3	0	3	3	4	3	3	3	0
[truncated: 14 more columns]
